# Supplementary material for: A Recent Development of a Network Approach to Assessment Data: Latent Space Item Response Modeling for Intelligence Studies
Source: J Intell. 2024 Mar 28;12(4):38. doi: 10.3390/jintelligence12040038 (PMC11050824; doi:10.3390/jintelligence12040038)
Supplement: Supplementary file 1 [file jintelligence-12-00038-s001.zip]

Archive with 1 entries (1 files):
- jintelligence-2836290-supplementary.pdf
